# Supplementary material for: Direct Peroneal and Tibial Transcutaneous Electrical Nerve Stimulation for Improving Postural Control in European Women with Diabetic Polyneuropathy: A Randomized Controlled Trial
Source: J Clin Med. 2026 Jun 26;15(13):5000. doi: 10.3390/jcm15135000 (PMC13362758; doi:10.3390/jcm15135000)
Supplement: Supplementary file 1 [file jcm-15-05000-s001.zip]

Archive with 1 entries (1 files):
- jcm-4370479-supplementary.pdf
